# Supplementary material for: Gut stem cell aging is driven by mTORC1 via a p38 MAPK-p53 pathway
Source: Nat Commun. 2020 Jan 2;11:37. doi: 10.1038/s41467-019-13911-x (PMC6940394; doi:10.1038/s41467-019-13911-x)
Supplement: Supplementary file 4 — Source Data [file 41467_2019_13911_MOESM4_ESM.xlsx]

## Sheet: Fig 1
	Fig 1a	Height of villi (μm)
								Mean	Std.Error of Mean	t-test	P value
	3.5 m	427.772	451.857	428.355	405.735	488.083		440.36	27.9683
	17.5 m	338.459	322.808	329.192	232.001	286.869		301.866	39.065		0.000210787
	3.5 m+RAP	356.269	384.377	371.942	370.863	363.086		369.307	9.43555
	17.5 m+RAP	363.086	366.281	347.83	335.995	366.452		355.929	12.1002		0.0147663
	Fig 1a	No. of villi
								Mean	Std.Error of Mean	t-test	P value
	3.5 m	6.4	6.4	7	6.7	6.8		6.66	0.233238
	17.5 m	5.8	4.5	5.2	5.6	5.1		5.24	0.449889		0.000253849
	3.5 m+RAP	6	6.5	7.5	7	6.1		6.62	0.56356
	17.5 m+RAP	6.2	5.9	6	5.8	6.5		6.08	0.248193		0.00568069
	Fig 1b	Glucose absorbtion(mmol/l)
								Mean	Std.Error of Mean	t-test	P value
	3.5 m	15	14.7	14.2	13.4	12.5		13.96	0.909065
	17.5 m	6.2	7.8	5.6	10.7	5.4		7.14	1.96937		0.000117852
	3.5 m+RAP	13.2	14	14.4	14.8	12.9		13.86	0.714423
	17.5 m+RAP	12.6	13.1	14.3	11	14		13	1.17132		0.000456493
	Fig 1b	Tyr absorbtion(ng/ml)
								Mean	Std.Error of Mean	t-test	P value
	3.5 m	1057.59	1083.77	1282.01	1340.98	1141.83		1181.23	111.37
	17.5 m	624.486	406.238	471.453	509.996	513.3		505.094	71.0634		P<0.0001
	3.5 m+RAP	1271.2	1363.84	1290.83	1127.97	1248.25		1260.42	76.7191
	17.5 m+RAP	899.606	940.594	1005.6	1079.53	752.475		935.561	109.973		8.69094e-05
	Fig 1c	No. of crypts
								Mean	Std.Error of Mean	t-test	P value
	3.5 m	9.8	9.4	9.6	8.8	10		9.52	0.411825
	17.5 m	6.5	5.16667	5	5.66667	4.66667		5.4	0.637704		P<0.0001
	3.5 m+RAP	10.6667	11.2	11	11.6	10.4		10.9733	0.416547
	17.5 m+RAP	8.8	9	9.2	9.6	7.4		8.8	0.748331		P<0.0001
	Fig 1c	No. of PCNA+ cells/crypt
								Mean	Std.Error of Mean	t-test	P value
	3.5 m	12.3571	11.6429	12.4286	14.0714	11.4286		12.3857	0.928682
	17.5 m	3.71429	4.28571	3.78571	3.42857	3.28571		3.7	0.34523		P<0.0001
	3.5 m+RAP	12	12.7857	13.5714	9.64286	9.21429		11.4429	1.72343
	17.5 m+RAP	8.85714	8.78571	9.14286	9.07143	8.07143		8.78571	0.380655		P<0.0001
	Fig 1d	Height of villi (μm)
								Mean	Std.Error of Mean	t-test	P value
	3.5 m	424.1	414.1	410.098	521.173	457.433		445.381	41.3907
	17.5 m	319.156	334.83	271.722	238.572	291.07		291.07	34.1589		0.0002143
	3.5 m+RAP	396.722	408.993	411.122	432.279	364.003		402.624	22.4435
	17.5 m+RAP	335.995	343.787	328.915	366.452	395.097		354.049	24.0902		0.0083631
	Fig 1d	No. of villi
								Mean	Std.Error of Mean	t-test	P value
	3.5 m	6.38095	8.04762	7.13333	6.57895	8.11111		7.25039	0.720677
	17.5 m	5.16667	6.5	4.2	5.00833	5.42222		5.25944	0.742908		0.00244871
	3.5 m+RAP	7.83333	8.33333	9	8.38889	8.01		8.31311	0.400008
	17.5 m+RAP	6.5	5.66667	6.83333	7.66667	6.73333		6.68	0.641734		0.0100367
	Fig 1d	Height of crypt (μm)
								Mean	Std.Error of Mean	t-test	P value
	3.5 m	74.947	76.5657	76.61	78.4983	88.1142		78.9471	4.71956
	17.5 m	40.0471	31.2455	30.5064	31.0555	33.2136		33.2136	3.53716		P<0.0001
	3.5 m+RAP	63.955	62.606	56.284	67.5408	62.5964		62.5965	3.63701
	17.5 m+RAP	38.0464	42.0875	37.0525	44.463	40.4124		40.4124	2.68701		0.00592808
	Fig 1d	No. of crypts
								Mean	Std.Error of Mean	t-test	P value
	3.5 m	13.2941	14.4286	14.25	15.7778	14.1818		14.3865	0.798905
	17.5 m	7.57143	9.28571	11.7143	8.93714	8.12714		9.12714	1.42652		0.000100914
	3.5 m+RAP	15.6	15	14.7143	14.8614	15.0439		15.0439	0.301037
	17.5 m+RAP	12	10.5	11.6	11.76	12.465		11.665	0.651567		0.00597017
	Fig 1e	Height of crypt (μm)
								Mean	Std.Error of Mean	t-test	P value
	3.5 m	74.947	76.5657	76.61	78.4983	88.1142		78.9471	4.71956
	17.5 m	49.9717	41.0075	44.98	55.4989	55.86		49.4636	5.8173		P<0.0001
	3.5 m+RAP	70.21	67.4	65.47	84.19	50.14		67.482	10.8757
	17.5 m+RAP	55.4179	52.6905	59.8444	61.2871	58.1142		57.4708	3.08799		0.0205513
	Fig 1e	No. of crypts
								Mean	Std.Error of Mean	t-test	P value
	3.5 m	14	14.4	13.6	15.84	12.6		14.088	1.06084
	17.5 m	11	10.8	11.6	11.88	8.8		10.816	1.08121		0.00127261
	3.5 m+RAP	14.625	14.5	13.9375	14.7713	12.9619		14.1591	0.661885
	17.5 m+RAP	12.8333	12.5	12.3333	10.2667	13.75		12.3367	1.14506		0.0447788
	Fig 1e	PCNA+ cells/crypt
								Mean	Std.Error of Mean	t-test	P value
	3.5 m	16.85	14.95	15.8	16.3158	18.4737		16.4779	1.1783
	17.5 m	8.08333	4.91667	10	7.08333	6.75		7.36667	1.668		P<0.0001
	3.5 m+RAP	15.4545	13.1818	14.8182	15.5	14.4545		14.6818	0.846968
	17.5 m+RAP	12.0909	10.5455	10.6364	11.5455	12.3636		11.4364	0.739446		0.00105409
	Fig 1g	Fold change
								Mean	Std.Error of Mean	t-test	P value
	p-S6/S6	3.5m	1	0.939568	1.15549			1.03168	0.0909513
		17.5m	2.55919	2.89806	2.29806			2.5851	0.245634		0.000552815
	p-p70s6k/p70s6k	3.5m	1	0.749849	1.20141			0.983752	0.184705
		17.5m	1.82877	2.12871	2.12736			2.02828	0.141077		0.00157034
	p-4EBP1/4EBP1	3.5m	1	0.886218	1.21097			1.0324	0.134545
		17.5m	1.46335	2.04169	2.59723			2.03409	0.462934		0.0212268
	p-mTOR/mTOR	3.5m	1	0.886218	1.17608			1.02077	0.119245
		17.5m	2.28886	4.36064	3.72143			3.45698	0.866224		0.00847814
	Fig 1h	p-S6+ ISCs(%)
									Mean	Std.Error of Mean	t-test	P value
	3.5m	5	5.5	4.5	4	8	7		5.66667	1.40436
	17.5m	70	75	86	83	90	88		82	7.18795		P<0.0001
	17.5m	3.8	6.7	4	7.5	8	2		5.33333	2.1952		P<0.0001

## Sheet: Fig 2
		Fif 2b	Height of villi (μm)
												Mean	Std.Error of Mean	t-test	P value
	2m	Veh	423.494	447.338	424.071	364.551	419.831	380.705	427.729	412.531		412.531	25.1598
		TAM	381.959	416.588	353.701	394.258	377.731	426.836	431.104	435.415		402.199	27.7856		no statistically significant difference
	8m	Veh	393.655	376.213	382.004	352.874	397.592	379.975	385.824	356.403		378.068	15.0456
		TAM	347.708	301.131	338.835	289.752	241.012	333.06	329.729	238.602		302.479	40.4157		0.000192084
		Veh+RAP	325.746	348.355	381.424	329.004	351.839	385.239	389.091	392.982		362.96	25.7302
		TAM+RAP	267.035	340.369	318.781	268.878	370.53	357.309	389.567	393.463		338.241	46.5761		no statistically significant difference
		Fif 2b	No. of villi
												Mean	Std.Error of Mean	t-test	P value
	2m	Veh	8.50083	7.54874	7.82077	6.52524	7.62423	8.91907	6.48393	7.34037		7.5954	0.796192
		TAM	7.4	9.1	7.16667	8.484	9.192	7.23833	8.56884	10.3849		8.44184	1.05767		0.0564212
	8m	Veh	7.75	7.6	5.6667	6.8175	7.676	6.7333	6.8857	8.7528		7.23525	0.859086
		Tam	6.6	5	5.8	4.544	4.94	5.742	6.48856	5.8806		5.62439	0.692316		0.000861771
		Veh+RAP	6.8	7	6.4	7.868	7.07	6.464	7.93668	7.1407		7.08492	0.53445
		TAM+RAP	7.5	6.2	5.5	6.575	6.262	6.161	7.65075	7.32462		6.64667	0.715831		0.00836268
		Fif 2b	Height of crypt (μm)
												Mean	Std.Error of Mean	t-test	P value
	2 m	Veh	71.383	74.947	76.5657	76.61	78.4983	88.1142	89.8444	93.1809		81.143	7.51138
		TAM	94.3811	102.719	99.1978	104.886	109.698	117.688	131.254	108.546		108.546	10.8164		3.87235e-05
	8m	Veh	76.46	72.86	60.19	76.28	72.04	54.89	72.7604	69.3543		69.3543	7.26947
		TAM	54.0722	48.7111	49.332	47.037	39.5125	46.229	46.6913	47.3693		47.3693	3.77792		2.66856e-06
		Veh+RAP	53.4473	59.048	71.61	72.56	53.9818	64.4872	72.3261	73.2856		65.0933	8.0129
		TAM+RAP	53.353	54.7036	49.4725	44.62	55.7977	50.4619	45.9977	49.4527		50.4824	3.72276		0.071378
		Fif 2b	No. of crypts
												Mean	Std.Error of Mean	t-test	P value
	2m	Veh	14.2	12.6667	14.75	15.342	13.8033	14.8975	13.4854	14.9414		14.2608	0.83907
		TAM	17.5	15.6667	17.8	16.675	16.8333	17.978	19.3517	17.0017		17.3508	1.01882		1.16855e-05
	8m	Veh	14.6667	13.6	15.8	14.8133	13.736	15.958	15.9615	12.8734		14.6761	1.1107
		TAM	12.75	10.5	11.75	12.8775	11.615	9.8675	13.0063	12.7311		11.8872	1.10601		0.000168191
		Veh+RAP	15	13.4	14.2	15.15	12.534	14.342	13.3015	13.6693		13.9496	0.834082
		TAM+RAP	12	16.2	13.7	15.14	11.352	12.837	15.2814	14.5055		13.877	1.59572		0.00843567
		Fig 2c	Glucose absorbtion(mmol/l)
									Mean	Std.Error of Mean	t-test	P value
	2m	Veh	13.9	13.5	14.4	13.9	12.8		13.7	0.532917
		Veh+RAP	14	12.9	15.4	12.6	14.5		13.88	1.03034
		TAM	13.2	14.7	11.6	13.5	13.1		13.22	0.990757
		TAM+RAP	13.9	14.5	14.4	12.8	13.5		13.82	0.624179
	8m	Veh	12.1	12.8	11.2	13.2	14.2		12.7	1.01193
		Veh+RAP	13.2	12.8	11.8	12.6	11.6		12.4	0.60663
		TAM	7.2	8.3	6.4	6.5	9.6		7.6	1.2083		9.68947e-05
		TAM+RAP	11.3	12.8	9.3	10.8	8.9		10.62	1.41053		0.00583292
		Fig 2c	Tyr absorbtion(ng/ml)
									Mean	Std.Error of Mean	t-test	P value
	2m	Veh	1009.27	1209.45	1230.93	1049.89	1243.24		1148.56	98.5861
		Veh+RAP	1171.2	1203.84	1390.83	1169.83	1404.74		1268.09	106.686
		TAM	1237.36	935.699	1086.05	1219.7	1097.91		1115.35	108.824
		TAM+RAP	1221.04	1013.4	1110.87	1115.1	1121.98		1116.48	65.7603
	8m	Veh	1025.62	1118.2	1070.01	1204.61	1080.71		1099.83	60.1298
		Veh+RAP	1061.48	1198.08	1218.61	1059.39	1230.8		1153.67	76.8459
		TAM	680.999	475.319	675.402	587.24	501.856		584.163	85.244		4.62138e-06
		TAM+RAP	883.495	789.652	647.639	903.595	654.115		775.699	108.953		0.0121653
		Fig 2d	No. of crypts
									Mean	Std.Error of Mean	t-test	P value
		Veh	9.71429	9.14286	11.4286	9.42857	10.4286		10.0286	0.820154
		TAM	5.85714	4.14286	8.71429	6.14286	6.28571		6.22857	1.46134		0.000955538
		Veh+RAP	10.67	10.5	11.3333	9.5	10.1667		10.434	0.602109
		Tam+RAP	9.4	9.8	9.8	9.4	9.6		9.6	0.178885		0.000901031
		Fig 2d	No. of PCNA+ cells/crypt
									Mean	Std.Error of Mean	t-test	P value
		Veh	12	12.0714	11.5714	12.25	11.6429		11.9071	0.259119
		TAM	4.46429	5.39286	4.78571	5.21429	4.35714		4.84286	0.405699		9.83803e-10
		Veh+RAP	13.0714	10.6429	11.0714	11.7143	11.5714		11.6143	0.821397
		Tam+RAP	9.53571	8.17857	10.2143	8.85714	9.5		9.25714	0.689352		2.02182e-06
		Fig 2e	Height of villi (μm)
									Mean	Std.Error of Mean	t-test	P value
		Veh	384.025	343.413	427.772	428.355	368.233		390.36	33.3978
		TAM	304.774	338.962	316.067	271.95	377.279		321.806	35.1573		0.0111192
		Veh+RAP	392.575	406.637	398.736	395.979	360.724		390.93	15.8001
		Tam+RAP	398.736	384.025	377.974	359.016	379.938		379.938	12.7408		0.00723298
		Fig 2e	No. of villi
									Mean	Std.Error of Mean	t-test	P value
		Veh	7.71429	7	6.33333	7.79143	8.07		7.38181	0.631983
		TAM	6	4.83333	6.33333	5.05	4.08167		5.25967	0.814157		0.00167663
		Veh+RAP	7.33333	8.25	6	7.40667	7.3225		7.2625	0.720897
		Tam+RAP	5.25	6.57143	7.14286	6.3125	6.93714		6.44279	0.661929		0.0270677
		Fig 2e	Height of crypt (μm)
									Mean	Std.Error of Mean	t-test	P value
		Veh	87.3267	82.2711	67.2045	70.2033	74.8473		76.3706	7.47293
		TAM	54.0722	44.7111	46.229	47.037	39.5125		46.3124	4.6808		6.76881e-05
		Veh+RAP	65.4554	77.8713	68.0962	70.1499	73.57		71.0285	4.32926
		Tam+RAP	50.1125	56.0229	54.0967	57.1433	63.1786		56.1108	4.26764		0.00740214
		Fig 2e	No. of crypts
									Mean	Std.Error of Mean	t-test	P value
		Veh	14.1429	15.3333	12.5	13.2843	12.4767		13.5474	1.0823
		TAM	10.3333	10	8.5	9.43667	8.1		9.274	0.854759		0.000130095
		Veh+RAP	15.1429	14.3333	13.5	14.2943	15.0867		14.4714	0.603898
		Tam+RAP	12.8333	13	11	9.75667	11.12		11.542	1.22086		0.00798788

## Sheet: Fig 3
	Fig 3a	No. of IECs
							Mean	Std.Error of Mean	t-test	P value
	2 m Tsc1f/f	112.727	121.636	122.273	123.364		120	4.2441
	2 m Lgr5-Cre/ERT; Tsc1f/f	119.2	121.1	119.111	116.125		118.884	1.78004
	8 m Tsc1f/f	110.833	113.5	113.167	115.417		113.229	1.62807
	8 m Lgr5-Cre/ERT; Tsc1f/f	91.2667	92.7143	94.6154	87.3077		91.476	2.68364		1.01364e-05
	Fig 3b	Ki67+ cells/crtpt
							Mean	Std.Error of Mean	t-test	P value
	2 m Tsc1f/f	16.0435	17.3333	17.6191	16.2		16.799	0.68695
	2 m Lgr5-Cre/ERT; Tsc1f/f	29.2105	25.8421	27.9474	32.7895		28.9474	2.52357		9.8593e-05
	8 m Tsc1f/f	14.6429	14.8	15	16		15.1107	0.5288
	8 m Lgr5-Cre/ERT; Tsc1f/f	9	9.35714	10.3077	9.69231		9.58929	0.481629		5.41667e-06
	Fig 3c	Ratio of villi to crypts
							Mean	Std.Error of Mean	t-test	P value
	2 m Tsc1f/f	0.385714	0.456	0.374532	0.405415		0.405415	0.0312279
	2 m Lgr5-Cre/ERT; Tsc1f/f	0.381818	0.441176	0.367089	0.396694		0.396694	0.0277329		0.364996
	Fig 3d Passag 1	No. of crypt/Organoids
						Mean	Std.Error of Mean	t-test	P value
Day 1	2 m Tsc1f/f	0.428571	0.285714	0.571429		0.428571	0.116643
	2 m Lgr5-Cre/ERT; Tsc1f/f	1.18571	1.14286	0.71429		1.01429	0.21285		0.0134796
Day 4	2 m Tsc1f/f	2	2.57143	2.14286		2.2381	0.242811
	2 m Lgr5-Cre/ERT; Tsc1f/f	4	3.85714	4.57143		4.14286	0.308607		0.0011822
	Fig 3d Passag 3	No. of crypt/Organoids
						Mean	Std.Error of Mean	t-test	P value
Day 1	2 m Tsc1f/f	1.1	0.714286	0.684286		0.832857	0.189295
	2 m Lgr5-Cre/ERT; Tsc1f/f	0.132857	0.428571	0.142857		0.234762	0.137105		0.0111902
Day 4	2 m Tsc1f/f	3	4.57143	2.85714		3.47619	0.776643
	2 m Lgr5-Cre/ERT; Tsc1f/f	0.857143	0.428571	0.571429		0.619048	0.178174		0.0035629
Day 8	2 m Tsc1f/f	12	10.5	12.3		11.6	0.787401
	2 m Lgr5-Cre/ERT; Tsc1f/f	0.166667	0.133333	0.5		0.266667	0.165552		1.8738e-05
	Fig 3e	Lgr5+ ISC-containingcrypts/view
								Mean	Std.Error of Mean	t-test	P value
	2 m Tsc1f/f	4.33333	3.33333	3	3.16667	2.16667		3.2	0.694422
	2 m Lgr5-Cre/ERT; Tsc1f/f	5.5	5	4.33333	4.83333	5.16667		4.96667	0.385861		0.00107298
	8 m Tsc1f/f	3.57143	2.71429	2.42857	2.42857	3		2.82857	0.427618
	8 m Lgr5-Cre/ERT; Tsc1f/f	1.71429	1.14286	1.57143	1	1.71429		1.42857	0.29966		0.000337897
	Fig 3e	Lgr5+ ISCs/crypt
								Mean	Std.Error of Mean	t-test	P value
	2 m Tsc1f/f	3.5	4	3.33333	3.5	3.66667		3.6	0.226078
	2 m Lgr5-Cre/ERT; Tsc1f/f	4.66667	5.66667	5.5	5.33333	5		5.23333	0.359011		2.87289e-05
	8 m Tsc1f/f	3.42857	3.5	2.71429	3.85714	3.42857		3.38571	0.371429
	8 m Lgr5-Cre/ERT; Tsc1f/f	1.75	2.5	2	1.375	1.875		1.9	0.365718		0.000227058
	Fig 3e	Proliferting lgr5+ ISCs/crypt
								Mean	Std.Error of Mean	t-test	P value
	2 m Tsc1f/f	0.666667	1	0.833333	1.16667	0.5		0.833333	0.235702
	2 m Lgr5-Cre/ERT; Tsc1f/f	3.5	3.33333	3.83333	3	2.83333		3.3	0.355903		1.42717e-06
	8 m Tsc1f/f	0.714286	0.5	0.571429	0.857143	0.428571		0.614286	0.153862
	8 m Lgr5-Cre/ERT; Tsc1f/f	0.25	0.375	0.125	0.125	0		0.175	0.127475		0.00114787
	Fig 3 f	Lgr5+ ISC-containingcrypts/view
						Mean	Std.Error of Mean	t-test	P value
	3.5 m	3.43333	2.9	3.06667		3.13333	0.222777
	17.5 m	1.83333	2.5	1.5		1.94444	0.41574		0.0117436
	Fig 3 f	Lgr5+ ISCs/crypt
						Mean	Std.Error of Mean	t-test	P value
	3.5 m	4.03333	3.2	4.46667		3.9	0.525639
	17.5 m	1.79667	2.45	1.47		1.90556	0.407425		0.00662573
	Fig 3 f	Proliferting lgr5+ ISCs/crypt
						Mean	Std.Error of Mean	t-test	P value
	3.5 m	0.566667	1	0.933333		0.833333	0.190516
	17.5 m	0.166667	0.333333	0.166667		0.222222	0.0785672		0.00688264

## Sheet: Fig 4
	Fig 4a	Fold change
							Mean	Std.Error of Mean	t-test	P value
p-S6/S6	Tsc 1 +/+	1	0.914138	0.665077	0.796532		0.843937	0.126018
	Tsc1 -/-	5.20647	3.68396	5.64911	3.34581		4.47134	0.976517		0.000348299
MKK6	Tsc 1 +/+	1	0.668855	0.735785	0.774316		0.794739	0.12437
	Tsc1 -/-	3.80342	2.00152	1.67475	2.81037		2.57252	0.822149		0.00502527
p-p38/p38	Tsc 1 +/+	1	1.25742	0.93615	1.2021		1.09892	0.134209
	Tsc1 -/-	2.08634	3.66559	1.95616	4.04825		2.93909	0.928892		0.00728381
	Fig 4b	Fold change
							Mean	Std.Error of Mean	t-test	P value
p-S6/S6	Tsc 1 +/+	1	0.898335	0.981694	1.09556		0.993898	0.0700966
	Tsc1 -/-	4.16107	3.61415	2.499	3.42474		3.42474	0.598967		0.00021477
MKK6	Tsc 1 +/+	1	0.990513	1.34799	0.583716		0.980556	0.270633
	Tsc1 -/-	4.26179	3.23729	5.41218	4.30375		4.30375	0.769366		0.000202541
p-p38/p38	Tsc 1 +/+	1	1.21094	0.820925	0.646209		0.919519	0.209657
	Tsc1 -/-	3.5412	5.2538	4.61484	3.34867		4.18963	0.781173		0.000211282
	Fig 4c	Realtive mRNA levels
							Mean	Std.Error of Mean	t-test	P value
p38	Tsc 1 +/+	1	0.874905	1.22337	1.02811		1.0316	0.124841
	Tsc1 -/-	0.809569	0.89539	1.08674	0.790801		0.895624	0.117172		0.109053
Mkk6	Tsc 1 +/+	1	0.774905	1.02337	1.32811		1.0316	0.196773
	Tsc1 -/-	1.10957	1.49539	1.38674	0.990801		1.24562	0.203557		0.119157
	Fig 4d	Fold change
						Mean	Std.Error of Mean	t-test	P value
MKK6	Tsc 1 +/+	1	0.671814	0.847315		0.83971	0.134089
	Tsc1 -/-	1.95331	2.25756	1.51526		1.90871	0.30468		0.00524237
	Tsc 1 +/++RAP	0.829138	0.791439	0.902208		0.840928	0.0459835
	Tsc1 -/-+RAP	1.31346	0.9533	1.07744		1.11473	0.149381		0.0148407
	Fig 4e	Fold change
						Mean	Std.Error of Mean	t-test	P value
p-S6/S6	Tsc 1 +/+	1	0.877078	0.856871		0.911317	0.0632489
	Tsc1 -/-	2.04773	3.0495	1.85961		2.31895	0.522256		0.00968387
MKK6	Tsc 1 +/+	1	0.683994	0.796684		0.826893	0.130765
	Tsc1 -/-	3.18217	2.90891	3.49902		3.1967	0.241131		0.000128826
p-p38/p38	Tsc 1 +/+	1	1.18591	1.26548		1.15046	0.111241
	Tsc1 -/-	2.94995	2.77133	4.59457		3.43862	0.820625		0.00871509

## Sheet: Fig 5
	Fig 5a	Height of villi (μm)
									Mean	Std.Error of Mean	t-test	P value
	Tsc1f/f	419.081	334.908	371.807	393.655	376.213			379.133	27.658
	Lgr5-cre/ERT; Mapk14f/+	445.873	411.048	393.225	388.684	373.061			402.378	24.8909
	Lgr5-cre/ERT; Tsc1f/f	334.683	291.79	271.608	321.345	360.735			316.032	31.4187		0.00834331
	Lgr5-cre/ERT; Tsc1f/f; Mapk14f/+	353.226	351.077	317.236	373.061	369.651			352.85	19.8111		0.0447003
	Fig 5a	No. of villi
									Mean	Std.Error of Mean	t-test	P value
	Tsc1f/f	7	5.8	7.8	6.7	6.868			6.8336	0.640153
	Lgr5-cre/ERT; Mapk14f/+	7.4	5.4	7	6.8	6.6			6.64	0.674092
	Lgr5-cre/ERT; Tsc1f/f	5.2	4.8	4.2	6.5	4.8			5.1	0.769415		0.0042582
	Lgr5-cre/ERT; Tsc1f/f; Mapk14f/+	6.5	6.3	6.8	5.5	7.4			6.5	0.622896		0.0115886
	Fig 5a	Height of crypt (μm)
									Mean	Std.Error of Mean	t-test	P value
	Tsc1f/f	69.5723	70.0833	72.0491	72.3692	75.0031			71.8154	1.92635
	Lgr5-cre/ERT; Mapk14f/+	61.5036	70.313	71.383	74.947	76.5657			70.9425	5.24097
	Lgr5-cre/ERT; Tsc1f/f	44.431	44.6143	37.4427	40.9285	46.802			42.8437	3.29124		1.74383e-07
	Lgr5-cre/ERT; Tsc1f/f; Mapk14f/+	68.2881	53.4441	60.6575	45.0968	46.606			54.8185	8.71056		0.0244112
	Fig 5a	No. of crypts
									Mean	Std.Error of Mean	t-test	P value
	Tsc1f/f	15.2	14.2	12.8	16.32	14.42			14.588	1.1619
	Lgr5-cre/ERT; Mapk14f/+	16	13.8	16.5	15.14	13.34			14.956	1.22111
	Lgr5-cre/ERT; Tsc1f/f	10.2	9.8	13.2	11.32	10.98			11.1	1.18091		0.00147624
	Lgr5-cre/ERT; Tsc1f/f; Mapk14f/+	13.6	14.7	13.4	11.76	12.82			13.256	0.964606		0.0115583
	Fig 5b	Glucose absorbtion(mmol/l)
									Mean	Std.Error of Mean	t-test	P value
	Tsc1f/f	13.1	12.8	14.2	13.8	14.6			13.7	0.669328
	Lgr5-cre/ERT; Mapk14f/+	13.6	14.2	13.5	14.2	13.5			13.8	0.328634
	Lgr5-cre/ERT; Tsc1f/f	10.9	7.8	9.3	8.8	10.9			9.54	1.21095		0.000159334
	Lgr5-cre/ERT; Tsc1f/f; Mapk14f/+	12.8	10.8	12.5	13.8	9.6			11.9	1.502		0.0207337
	Fig 5b	Tyr absorbtion(ng/ml)
									Mean	Std.Error of Mean	t-test	P value
	Tsc1f/f	1025.62	1118.2	1070.01	1080.71	1091.52			1077.21	30.3666
	Lgr5-cre/ERT; Mapk14f/+	1067.65	1046.98	1009.04	919.131	1029.32			1014.42	51.4282
	Lgr5-cre/ERT; Tsc1f/f	620.999	475.319	695.402	551.856	608.375			590.39	73.5039		9.20189e-07
	Lgr5-cre/ERT; Tsc1f/f; Mapk14f/+	689.67	850.027	953.577	661.113	768.724			784.622	107.095		0.00996308
	Fig 5c	Height of villi (μm)
									Mean	Std.Error of Mean	t-test	P value
	Tsc1f/f	384.025	343.413	427.772	428.355	368.233			390.36	33.3978
	Lgr5-cre/ERT; Mapk14f/+	433.393	338.22	351.03	410.907	367.62			380.234	36.1769
	Lgr5-cre/ERT; Tsc1f/f	344.774	338.962	306.067	271.95	367.279			325.806	33.2955		0.0127706
	Lgr5-cre/ERT; Tsc1f/f; Mapk14f/+	378.167	398.515	397.627	373.976	359.03			381.463	14.9816		0.0124289
	Fig 5c	No. of villi
									Mean	Std.Error of Mean	t-test	P value
	Tsc1f/f	7.2	6.3	8.5	6.8	7.08			7.176	0.730961
	Lgr5-cre/ERT; Mapk14f/+	6.4	7.5	6.2	8.1	8			7.24	0.796492
	Lgr5-cre/ERT; Tsc1f/f	5.3	6.4	6.3	5.2	5.2			5.68	0.549181		0.00565669
	Lgr5-cre/ERT; Tsc1f/f; Mapk14f/+	6.3	8.1	9.033	7.23	5.93			7.3186	1.14222		0.021523
	Fig 5c	Height of crypt (μm)
									Mean	Std.Error of Mean	t-test	P value
	Tsc1f/f	74.9575	68.4885	88.1142	67.2045	65.2886			72.8107	8.31262
	Lgr5-cre/ERT; Mapk14f/+	68.7359	63.295	74.0263	85.543	53.259			68.9718	10.7641
	Lgr5-cre/ERT; Tsc1f/f	58.639	62.4246	38.5254	40.9613	45.9636			49.3028	9.55224		0.0029657
	Lgr5-cre/ERT; Tsc1f/f; Mapk14f/+	86.194	75.231	56.521	60.072	64.0056			68.4047	10.891		0.0151394
	Fig 5c	No. of crypts
									Mean	Std.Error of Mean	t-test	P value
	Tsc1f/f	13.4	12.2	13.4	14.2	15.4			13.72	1.05527
	Lgr5-cre/ERT; Mapk14f/+	14	15.6	13.2	12.16	12.6			13.512	1.21284
	Lgr5-cre/ERT; Tsc1f/f	9.4	11.6	10.4	12.6	8.9			10.58	1.3688		0.00332553
	Lgr5-cre/ERT; Tsc1f/f; Mapk14f/+	13	14.7	13.15	12.7	11.9			13.09	0.913455		0.00932821
	Fig 5d	PCNA+ cells/crypt
									Mean	Std.Error of Mean	t-test	P value
	Tsc1f/f	14.6429	14.8	15	15.2	16			15.1286	0.47432
	Lgr5-cre/ERT; Mapk14f/+	18.1538	16	16.4615	17.6923	14.8333			16.6282	1.19197
	Lgr5-cre/ERT; Tsc1f/f	9	7.35714	10.3077	8.69231	11.0769			9.28681	1.29661		1.45389e-05
	Lgr5-cre/ERT; Tsc1f/f; Mapk14f/+	15.7273	14.6429	11.6154	15.5385	12.9231			14.0894	1.58555		0.000866857
	Fig 5d	Lgr5+ ISC-containingcrypts/view
									Mean	Std.Error of Mean	t-test	P value
	Tsc1f/f	3.57143	2.7	2.42857	2.42857	3			2.82571	0.428419
	Lgr5-cre/ERT; Mapk14f/+	3.71429	2.8	3	2.85714	3.71429			3.21714	0.411111
	Lgr5-cre/ERT; Tsc1f/f	1.7	1.14286	1.57143	1	1.7			1.42286	0.294244		0.000323636
	Lgr5-cre/ERT; Tsc1f/f; Mapk14f/+	2	3	2.57143	2	2.4			2.39429	0.376623		0.00203312
	Fig 5d	Lgr5+ ISCs/crypt
									Mean	Std.Error of Mean	t-test	P value
	Tsc1f/f	3.5	3.42857	2.71429	3.85714	3.42857			3.38571	0.371428
	Lgr5-cre/ERT; Mapk14f/+	3.7	3.8	3.28571	3.42857	3.71429			3.58571	0.195041
	Lgr5-cre/ERT; Tsc1f/f	1.75	2.5	2	1.375	1.875			1.9	0.365718		0.000227058
	Lgr5-cre/ERT; Tsc1f/f; Mapk14f/+	3.57143	3.8	3.42857	3.14286	3.27428			3.44343	0.229216		0.00011193
	Fig 5d	Proliferting lgr5+ ISCs/crypt
									Mean	Std.Error of Mean	t-test	P value
	Tsc1f/f	0.714286	0.5	0.571429	0.857143	0.428571			0.614286	0.153862
	Lgr5-cre/ERT; Mapk14f/+	0.857143	1	0.714286	0.428571	0.43			0.686	0.228251
	Lgr5-cre/ERT; Tsc1f/f	0.25	0.375	0.125	0.125	0.25			0.225	0.0935414		0.00126647
	Lgr5-cre/ERT; Tsc1f/f; Mapk14f/+	0.242857	0.857143	0.714286	0.285714	0.571429			0.534286	0.238636		0.0293404

## Sheet: Fig 6
		Fig 6a	Fold change
							Mean	Std.Error of Mean	t-test	P value
	MKK6	3.5 m	1	1.02311	1.01298		1.01203	0.0094587
		17.5 m	2.23896	2.34819	2.20175		2.26297	0.0621448		4.74229e-06
		3.5 m+RAP	0.838135	1.20847	0.939733		0.995447	0.156237
		17.5 m+RAP	1.03771	0.890473	0.815964		0.914717	0.092138		3.38564e-05
	p-p38/p38	3.5 m	1	0.739848	0.745353		0.8284	0.12136
		17.5 m	2.13227	1.80882	1.87681		1.9393	0.139246		0.000523993
		3.5 m+RAP	0.820586	0.925364	0.788423		0.844791	0.0584672
		17.5 m+RAP	0.880144	1.02719	0.725812		0.877716	0.12305		0.000637605
	p-S6/S6	3.5 m	1	1.06525	1.01451		1.02659	0.0279713
		17.5 m	2.42948	3.31559	2.17961		2.64156	0.487404		0.00473023
		3.5 m+RAP	1.26666	0.923233	0.888724		1.0262	0.170608
		17.5 m+RAP	1.40603	1.4765	1.00945		1.29733	0.205583		0.0114429
	p53	3.5 m	1	1.18107	0.962721		1.04793	0.0953655
		17.5 m	4.94741	4.82812	5.87001		5.21518	0.465586		0.000121553
		3.5 m+RAP	1.22966	0.902757	1.06557		1.06599	0.133458
		17.5 m+RAP	2.26985	2.64892	2.16437		2.36105	0.208063		0.000689378
	p16	3.5 m	1	1.26325	0.975675		1.07964	0.13021
		17.5 m	4.10096	2.43526	3.63288		3.3897	0.701425		0.00509438
		3.5 m+RAP	1.05301	0.991173	1.0117		1.01863	0.025716
		17.5 m+RAP	1.74037	1.8481	2.54546		2.04464	0.356852		0.0364965
		Fig 6b	Height of villi (μm)
									Mean	Std.Error of Mean	t-test	P value
		3.5 m	428.355	427.772	405.735	429.353	488.083		435.86	27.5639
		17.5 m	287.736	351.219	329.192	286.869	329.192		316.841	25.4259		0.000110583
		3.5 m+SB	400.845	392.545	403.322	393.51	397.556		397.556	4.13654
		17.5 m+SB	386.785	402.176	345.123	396.198	328.374		371.731	29.4615		0.0112308
		Fig 6b	No. of villi
									Mean	Std.Error of Mean	t-test	P value
		3.5 m	7.4	8.7	7	8.87	7.07		7.808	0.810861
		17.5 m	5.8	6.1	4.2	5.251	5.252		5.3206	0.648473		0.00068525
		3.5 m+SB	7.28571	7.57143	8.42857	7.64714	8.51286		7.88914	0.490639
		17.5 m+SB	6.5	7.66667	5.23333	6.73333	6.90167		6.607	0.790454		0.0180053
		Fig 6b	Height of crypt (μm)
									Mean	Std.Error of Mean	t-test	P value
		3.5 m	88.1142	74.947	76.5657	76.61	78.4983		78.9471	4.71956
		17.5 m	48.4283	49.9717	41.0075	44.98	55.4989		47.9773	4.86451		8.27923e-06
		3.5 m+SB	93.2159	88.1564	85.7741	76.3248	94.9163		87.6775	6.56979
		17.5 m+SB	65.4292	50.313	78.4176	59.7099	62.8134		63.3366	9.10885		0.00887073
		Fig 6b	No. of crypts
									Mean	Std.Error of Mean	t-test	P value
		3.5 m	14	13.2	13.6	15.4	14.6		14.16	0.773563
		17.5 m	9	11.8	12.6	11.908	9.716		11.0048	1.3909		0.00207404
		3.5 m+SB	14	13.7143	15.8571	13.8514	16.0157		14.6877	1.0248
		17.5 m+SB	11.1429	13.2857	14.2857	11.5529	13.8186		12.8171	1.24746		0.0441704
		Fig 6b	Ki67+ cells/crypt
									Mean	Std.Error of Mean	t-test	P value
		3.5 m	16.85	14.95	14.3	15.8	16.3158		15.6432	0.918482
		17.5 m	8.08333	4.91667	6.25	7.08333	6.75		6.61667	1.0403		5.7813e-07
		3.5 m+SB	17.9091	15.9167	16.1818	15.4	15.6667		16.2149	0.885995
		17.5 m+SB	12.3571	12.0714	12.6154	13.3846	13.8571		12.8571	0.663931		3.90139e-06
		Fig 6c	Glucose absorbtion(mmol/l)
									Mean	Std.Error of Mean	t-test	P value
		3.5 m	15	14.7	14.2	13.4	12.5		13.96	0.909065
		17.5 m	6.2	7.8	5.6	10.7	5.4		7.14	1.96937		0.000117852
		3.5 m+SB	13.4	14	14.2	13.2	13.8		13.72	0.370945
		17.5 m+SB	12.3	13.7	12.9	11.7	10.2		12.16	1.18254		0.00118917
		Fig 6c	Tyr absorbtion(ng/ml)
									Mean	Std.Error of Mean	t-test	P value
		3.5 m	1057.59	1083.77	1282.01	1340.98	1141.83		1181.23	111.37
		17.5 m	624.486	406.238	471.453	509.996	513.3		505.094	71.0634		3.56498e-06
		3.5 m+SB	1038.87	1190.44	1053.54	945.501	920.409		1029.75	95.4196
		17.5 m+SB	928.746	643.652	842.255	732.832	528.017		735.1	141.585		0.00988846
		Fig 6d	Height of villi (μm)
									Mean	Std.Error of Mean	t-test	P value
		Veh	319.156	334.83	238.572	240.958	343.367		295.377	46.0724
		SB	387.988	332.921	371.017	373.975	377.715		368.723	18.7967		0.00924022
		Fig 6d	No. of villi
									Mean	Std.Error of Mean	t-test	P value
		Veh	5.16667	6	5.5	4.59833	4.45		5.143	0.572603
		SB	7.5	5.66667	6.83333	5.63	7.2		6.566	0.778547		0.00928605
		Fig 6d	Height of crypt (μm)
									Mean	Std.Error of Mean	t-test	P value
		Veh	31.0555	28.2455	30.5064	45.0471	34.0471		33.7803	5.92943
		SB	36.7309	49.6408	47.8023	58.1825	53.0008		49.0714	7.1088		0.00539983
		Fig 6d	No. of crypts
									Mean	Std.Error of Mean	t-test	P value
		Veh	8.57143	9.28571	11.7143	7.26429	7.64571		8.89629	1.57643
		SB	12.1429	11.7143	10.2857	12.8314	11.3986		11.6746	0.844309		0.00725348
		Fig 6e	Diameter of organoids (μm)
								Mean	Std.Error of Mean	t-test	P value
		2 m	Veh	933.354	904.278	944.136		927.256	16.8336
			RAP	945.92	911.904	969.796		942.54	23.7548
			SB	969.796	959.374	990.03		973.067	12.7272
		17 m	Veh	91.494	82.824	95.272		89.8633	5.21104
			RAP	324.727	276.082	325.119		308.642	23.0246		9.78419e-05
			SB	576.55	502.208	506.58		528.446	34.0612		2.79967e-05
		Fig 6e	No. of crypt/Organoids
								Mean	Std.Error of Mean	t-test	P value
		2 m	Veh	6.4	6.6	6.2		6.4	0.163299
			RAP	4.6	5.4	4.2		4.73333	0.498888
			SB	5.4	6.4	5.2		5.66667	0.524934
		17 m	Veh	0.4	0.2	0.2		0.266667	0.0942809
			RAP	1	0.6	0.8		0.8	0.163299		0.00806504
			SB	1.2	0.8	1		1	0.163299		0.00266406
		Fig 6f (16 m Lgr5-cre/ERT; Mapk14f/+)	Height of villi (μm)
									Mean	Std.Error of Mean	t-test	P value
		Veh	321.722	368.233	329.821	342.717	275.441		327.587	30.4618
		TAM	347.17	266.46	351.99	353.84	322.86		328.464	32.934		0.484885
		Fig 6f (16 m Lgr5-cre/ERT; Mapk14f/+)	No. of villi
									Mean	Std.Error of Mean	t-test	P value
		Veh	5.42857	5	4.85714	5.48286	5.05		5.16371	0.247273
		TAM	3.16667	3.16667	5.33333	4.20833	3.19833		3.81467	0.85802		0.0082598
		Fig 6f (16 m Lgr5-cre/ERT; Mapk14f/+)	Height of crypt (μm)
									Mean	Std.Error of Mean	t-test	P value
		Veh	52.5254	37.5254	40.9613	55.9636	35.7956		44.5543	8.1577
		TAM	94.8762	99.4415	101.736	89.349	103.295		97.7395	5.06618		1.96793e-06
		Fig 6f (16 m Lgr5-cre/ERT; Mapk14f/+)	No. of crypts
									Mean	Std.Error of Mean	t-test	P value
		Veh	10.4286	11	11.8571	11.0952	11.2062		11.1174	0.456916
		TAM	12.1429	14	11.1429	14.8952	13.5952		13.1552	1.34234		0.0103466

## Sheet: Fig 7
	Fig 7a	Height of villi (μm)
									Mean	Std.Error of Mean	t-test	P value
		Tsc1f/f	393.655	376.213	382.004	352.874	367.264		374.402	13.7561
		Trp53-/-	363.775	352.797	347.742	396.23	365.59		365.227	16.874
		Villin-Cre;Tsc1f/f	323.15	324.475	344.683	281.79	271.608		309.141	27.7542		0.00147066
		Villin-Cre; Tsc1f/f; Trp53-/-	396.717	356.905	406.226	386.856	347.148		378.771	22.8883		0.00236721
	Fig 7a	No. of villi
									Mean	Std.Error of Mean	t-test	P value
		Tsc1f/f	6.6	7.6	6.7	6.3	6.2		6.68	0.49558
		Trp53-/-	6.7	8	5.6	6.9	6.5		6.74	0.770973
		Villin-Cre;Tsc1f/f	5.6	4.5	4.2	6.5	5.3		5.22	0.818291		0.00788313
		Villin-Cre; Tsc1f/f; Trp53-/-	6.5	6.7	7.6	5.9	6.6		6.66	0.54626		0.00953964
	Fig 7a	Height of crypt (μm)
									Mean	Std.Error of Mean	t-test	P value
		Tsc1f/f	69.5723	70.0833	72.0491	86.7014	67.9377		73.2688	6.84332
		Trp53-/-	63.6863	61.2871	88.1142	65.86	71.383		70.0661	9.62219
		Villin-Cre;Tsc1f/f	44.431	44.6143	37.4427	40.9285	40.3718		41.5577	2.69569		1.26785e-05
		Villin-Cre; Tsc1f/f; Trp53-/-	105.166	107.064	109.365	114.147	118.27		110.803	4.7909		3.29921e-09
	Fig 7a	No. of crypts
									Mean	Std.Error of Mean	t-test	P value
		Tsc1f/f	13.3333	14.6667	13.1333	15.7467	12.5213		13.8803	1.16668
		Trp53-/-	13.77	15.147	13.6617	15.3279	11.1607		13.8134	1.49225
		Villin-Cre;Tsc1f/f	10.1333	12.2467	12.4713	9.81847	10.3003		10.994	1.12743		0.00371139
		Villin-Cre; Tsc1f/f; Trp53-/-	16.98	17.688	15.4568	14.48	15.5728		16.0355	1.14816		0.000120743
	Fig 7b	Glucose absorbtion(mmol/l)
									Mean	Std.Error of Mean	t-test	P value
		Tsc1f/f	13.4	13.2	14.1	12.5	13.1		13.26	0.51614
		Trp53-/-	12.5	13.8	12.6	14.6	12.6		13.22	0.84
		Villin-Cre;Tsc1f/f	4	5.8	6.9	7.5	8.9		6.62	1.64851		2.90472e-05
		Villin-Cre; Tsc1f/f; Trp53-/-	11	11.8	13.8	9.2	12.7		11.7	1.55949		0.00103171
	Fig 7b	Tyr absorbtion(ng/ml)
									Mean	Std.Error of Mean	t-test	P value
		Tsc1f/f	1025.62	1118.2	1070.01	1080.71	1091.52		1077.21	30.3666
		Trp53-/-	903.382	1087.76	1170.97	1081.68	992.498		1047.26	91.4649
		Villin-Cre;Tsc1f/f	395.577	506.552	421.862	527.081	532.352		476.685	56.7707		3.5177e-08
		Villin-Cre; Tsc1f/f; Trp53-/-	669.282	710.659	774.85	782.598	690.424		725.562	45.4018		6.5669e-05
	Fig 7c	Height of villi (μm)
									Mean	Std.Error of Mean	t-test	P value
		Tsc1f/f	427.772	441.857	428.355	368.233	405.735		414.39	25.8219
		Trp53-/-	420.352	388.463	397.878	405.735	420.744		406.635	12.6088
		Villin-Cre;Tsc1f/f	344.774	333.306	367.279	257.095	338.962		328.283	37.4155		0.00266279
		Villin-Cre; Tsc1f/f; Trp53-/-	406.937	429.353	411.744	360.724	343.413		390.434	32.6644		0.0183944
	Fig 7c	No. of villi
									Mean	Std.Error of Mean	t-test	P value
		Tsc1f/f	7.5	6.2	7.57	9.2	9.2		7.934	1.14308
		Trp53-/-	9.52941	6.28235	7.11059	8.62165	6.02381		7.51356	1.35566
		Villin-Cre;Tsc1f/f	6.21786	5.83964	5.52361	7.27597	4.70357		5.91213	0.845027		0.0108278
		Villin-Cre; Tsc1f/f; Trp53-/-	7.43333	8.17667	6.99433	8.39377	6.88314		7.57625	0.611275		0.00639011
	Fig 7c	Height of crypt (μm)
									Mean	Std.Error of Mean	t-test	P value
		Tsc1f/f	68.4885	53.862	87.3267	82.2711	67.2045		71.8306	11.8707
		Trp53-/-	75.0181	69.1	76.1655	68.5764	61.9476		70.1615	5.11354
		Villin-Cre;Tsc1f/f	63.4246	42.5254	35.5254	40.9613	45.9636		45.6801	9.4898		0.00440303
		Villin-Cre; Tsc1f/f; Trp53-/-	72.666	76.2367	74.1525	80.28	64.05		73.477	5.36431		0.000464992
	Fig 7c	No. of crypts
									Mean	Std.Error of Mean	t-test	P value
		Tsc1f/f	13.4381	14.7819	13.2601	12.8861	12.6747		13.4082	0.737626
		Trp53-/-	14.625	12.0875	17.6962	15.4659	13.4125		14.6574	1.89966
		Villin-Cre;Tsc1f/f	9.06667	9.17333	12.3907	10.7297	11.2027		10.5126	1.25975		0.00206809
		Villin-Cre; Tsc1f/f; Trp53-/-	12.125	14.4375	13.8812	12.4694	12.2163		13.0259	0.94879		0.00642834
	Fig 7d	Lgr5+ ISC-containingcrypts/view
									Mean	Std.Error of Mean	t-test	P value
		Tsc1f/f	3.57143	2.71429	2.42857	2.42857	3		2.82857	0.427618
		Trp53-/-	4	3.5	2.83333	3.5	3.33333		3.43333	0.374166
		Villin-Cre;Tsc1f/f	1.71429	1.14286	1.57143	1	1.71429		1.42857	0.29966		0.000337897
		Villin-Cre; Tsc1f/f; Trp53-/-	2.5	2.66667	2.83333	1.33333	2.16667		2.3	0.531246		0.0106171
	Fig 7d	Lgr5+ ISCs/crypt
									Mean	Std.Error of Mean	t-test	P value
		Tsc1f/f	3.42857	3.5	2.71429	3.85714	3.42857		3.38571	0.371428
		Trp53-/-	3.375	3	4	3.25	3.875		3.5	0.379144
		Villin-Cre;Tsc1f/f	1.75	2.5	2	1.375	1.875		1.9	0.365718		0.000227058
		Villin-Cre; Tsc1f/f; Trp53-/-	4	3.625	4.25	3.5	3.75		3.825	0.269258		1.43521e-05
	Fig 7d	Proliferting lgr5+ ISCs/crypt
									Mean	Std.Error of Mean	t-test	P value
		Tsc1f/f	0.714286	0.5	0.571429	0.857143	0.428571		0.614286	0.153862
		Trp53-/-	0.625	0.625	0.375	0.875	0.75		0.65	0.165831
		Villin-Cre;Tsc1f/f	0.25	0.375	0.125	0.125	0.25		0.225	0.0935414		0.00126647
		Villin-Cre; Tsc1f/f; Trp53-/-	0.625	0.75	1.125	0.875	0.5		0.775	0.215058		0.000780344

## Sheet: Supplement Fig 1
	Supplement Fig 1a	Height of villi (μm)
								Mean	Std.Error of Mean	t-test	P value
	2 m	427.772	451.857	428.355	368.233	445.735		424.39	29.6336
	8 m	363.049	378.38	382.34	380.441	416.08		384.058	17.4073
	12 m	370.378	357.586	345.544	364.292	367.935		361.147	8.91401
	16 m	287.736	351.219	338.459	322.808	329.192		325.883	21.334		0.000324715
	Supplement Fig 1a	No. of villi
								Mean	Std.Error of Mean	t-test	P value
	2 m	6.4	5.4	7	6.5	7.7		6.6	0.756307
	8 m	7	6	6.4	6.6	6.4		6.48	0.324962
	12 m	5.5	5	6.5	7.6	6.5		6.22	0.901998
	16 m	5.8	5.1	5.2	4.3	6.2		5.32	0.649307		0.0166094
	Supplement Fig 1a	Height of crypt (μm)
								Mean	Std.Error of Mean	t-test	P value
	2 m	78.4983	88.1142	71.383	74.947	76.5657		77.9016	5.61533
	8 m	80.1142	52.6905	63.6863	61.2871	88.1142		69.1785	12.9803
	12 m	70.21	67.4	65.47	84.19	50.14		67.482	10.8757
	16 m	47.2929	48.4283	55.4989	55.86	44.98		50.412	4.4436		2.93174e-05
	Supplement Fig 1a	No. of crypts
								Mean	Std.Error of Mean	t-test	P value
	2 m	13	14.4	12.6	12.9	13.6		13.3	0.638749
	8 m	13.5	11.5	12.8	10.5	14.8		12.62	1.50386
	12 m	13	12.3	12	11	13.2		12.3	0.784857
	16 m	11	10.8	11.6	9.8	12.7		11.18	0.955824		0.003073
	Supplement Fig 1a	Ki67+ cells/crypt
								Mean	Std.Error of Mean	t-test	P value
	2 m	16.0435	17.3333	17.6191	17.7826	16.2		16.9957	0.729609
	8 m	14.6429	14.8	15	15.2	16		15.1286	0.47432
	12 m	12.0435	13.3333	13.619	13.3478	12.2		12.9087	0.652473
	16 m	10.0833	6.91667	8.25	9.08333	8.75		8.61667	1.0403		5.20324e-07
	Supplement Fig 1d	0	7	15	30	60	90	120	(min)
	2 m	4.2	12.4	15.7	16.7	11.7	9.8	8.1
		3.4	10.5	16	15.3	12.2	10.7	8.3
		5.5	11.6	18.2	14.3	11.2	9.1	9.8
		5	11.8	17.4	15.3	11.9	9.6	8.2
		4	11.6	17.5	14.2	10.8	9.9	8.4
	Mean	4.42	11.58	16.96	15.16	11.56	9.82	8.56
	Std.Error of Mean	0.744043	0.614492	0.95205	0.902441	0.5004	0.51923	0.628013
	16 m	3.7	9.3	10.2	8	7.5	5.4	5.4
		3.2	10.7	11.4	7.6	6.2	6.4	5.5
		3.5	10.3	10.8	9.1	7.2	6	5.9
		4.5	11.2	11.6	9.3	8.7	6.7	5.8
		5.3	11.1	10.7	8.2	6.9	6.2	6
	Mean	4.04	10.52	10.94	8.44	7.3	6.14	5.72
	Std.Error of Mean	0.763151	0.688186	0.504381	0.652993	0.822192	0.436348	0.231517
	t-test
	P value		0.0255208	1.39696e-05	2.2235e-06	3.34235e-05	2.87431e-06	0.000174761
	Supplement Fig 1d	Arg absorbtion
								Mean	Std.Error of Mean	t-test	P value
	2 m	632.624	668.11	627.307	674.791	633.58		647.282	19.961
	16 m	371.69	359.438	390.365	363.033	394.269		375.759	14.148		8.97145e-09
	Supplement Fig 1d	Arg absorbtion
								Mean	Std.Error of Mean	t-test	P value
	2 m	616.28	576.807	590.33	622.442	582.576		597.687	18.3137
	16 m	341.395	327.706	357.051	344.809	330.983		340.389	10.464		4.25187e-09

## Sheet: Supplement Fig 2
	Supplement Fig 2a	No. of apopptotic cells/view
								Mean	Std.Error of Mean	t-test	P value
	3.5 m	26.5	31.25	25.5	22	26.25		26.3	2.9555
	17.5 m	81.75	67.75	96.5	94.25	104.5		88.95	12.8699		6.27026e-06
	3.5 m+RAP	23.5	20.25	17.25	18.25	20.75		20	2.16795
	17.5 m+RAP	41.75	29.5	26.25	24.25	30.25		30.4	6.07783		1.78346e-05
	Supplement Fig 2b	Fold change
						Mean	Std.Error of Mean	t-test	P value
PCNA	3.5 m	1	1.1366	0.985559		1.04072	0.0680525
	17.5 m	0.316849	0.397746	0.336618		0.350404	0.0344348		0.000107347
	3.5 m+RAP	1.01996	0.885321	1.02138		0.975554	0.0638073
	17.5 m+RAP	0.700364	0.724372	0.581422		0.668719	0.0625018		0.0016143
Cyclin E1	3.5 m	1	1.19704	0.877014		1.02469	0.131813
	17.5 m	0.484468	0.404466	0.341144		0.410026	0.0586437		0.00191161
	3.5 m+RAP	0.818258	1.13996	0.861613		0.939945	0.142538
	17.5 m+RAP	0.781799	0.708341	0.767058		0.752399	0.0317299		0.000954929
p53	3.5 m	1	0.782899	0.774784		0.852561	0.104308
	17.5 m	2.4584	2.991	2.86095		2.77012	0.226724		0.000203557
	3.5 m+RAP	0.988414	0.99892	0.943638		0.976991	0.0239707
	17.5 m+RAP	1.26865	1.17431	0.871811		1.10492	0.169274		0.000569269
	Supplement Fig 2c	No. of crypts
								Mean	Std.Error of Mean	t-test	P value
	3.5 m	9.4	11.4	10.8	10.2	10.6		10.48	0.66453
	17.5 m	5.6	5.8	6.4	6.2	5.4		5.88	0.370945		1.01352e-06
	3.5 m+RAP	11.6	12.4	10.6	11.6	11.4		11.52	0.574108
	17.5 m+RAP	9	10	10.6	9.2	10.2		9.8	0.60663		2.03795e-06
	Supplement Fig 2c	No. of PCNA+ cells/crypt
								Mean	Std.Error of Mean	t-test	P value
	3.5 m	16.3571	15.8571	15.2143	14.2857	13.2143		14.9857	1.12431
	17.5 m	4.57143	6.28571	2.85714	4.85714	4.71429		4.65714	1.09022		5.19822e-07
	3.5 m+RAP	11.6429	14.5714	14.3571	14	12.6429		13.4429	1.1225
	17.5 m+RAP	11.4286	10.0714	10.2857	12.6429	9.92857		10.8714	1.03154		1.70182e-05
	Supplement Fig 2e	No. of apopptotic cells/view
								Mean	Std.Error of Mean	t-test	P value
	2 m	24.24	17.17	21.21	23.23	19.19		21.008	2.58686
	16 m	27.27	31.31	15.15	18.18	20.2		22.422	5.97183		0.33769
	Supplement Fig 2e	No. of senescent cells/crypts
								Mean	Std.Error of Mean	t-test	P value
	2 m	2.05	4.84	4.13	3.1	4.2		3.664	0.980869
	16 m	3.88	3.1	3.08	4.22	4.1		3.676	0.490779		0.491539
	Supplement Fig 2h	Ratio of villu to crypts
								Mean	Std.Error of Mean	t-test	P value
	2 m	0.492308	0.444444	0.555556	0.497436	0.486111		0.495171	0.0355384
	16 m	0.527273	0.472222	0.448276	0.48259	0.439655		0.474003	0.0308424		0.19728

## Sheet: Supplement Fig 3
	Supplement Fig 3b	Height of villi (μm)
								Mean	Std.Error of Mean	t-test	P value
2 m	Tsc1f/f	425.615	393.413	411.722	412.09	398.233		408.215	11.3914
	Villin-Cre;Tsc1f/f	391.057	412.178	416.4	401.776	403.306		404.943	8.82202		0.330922
5 m	Tsc1f/f	379.579	358.56	391.12	360.697	376.33		373.257	12.1839
	Villin-Cre;Tsc1f/f	352.363	377.587	363.783	389.849	390.849		374.886	14.9438		0.435018
7 m	Tsc1f/f	375.131	334.908	371.807	393.655	376.213		370.343	19.2802
	Villin-Cre;Tsc1f/f	323.15	324.475	348.254	339.466	332.336		333.536	9.41484		0.00447166
	Supplement Fig 3b	No. of villi
								Mean	Std.Error of Mean	t-test	P value
2 m	Tsc1f/f	7.4	5.4	7	6.44	7.07		6.662	0.702464
	Villin-Cre;Tsc1f/f	6.4	7	5.5	8.7	7.5		7.02	1.07219		0.295867
5 m	Tsc1f/f	7	5.5	6.7	7.7	6.47		6.674	0.718265
	Villin-Cre;Tsc1f/f	7.9	6.2	5.1	7.3	6.18		6.536	0.974261		0.412675
7 m	Tsc1f/f	7	6.8	7.2	5.5	7.3		6.76	0.652993
	Villin-Cre;Tsc1f/f	5.4	5.8	6.2	4.5	5.7		5.52	0.570614		0.0105782
	Supplement Fig 3b	Height of crypt (μm)
								Mean	Std.Error of Mean	t-test	P value
2 m	Tsc1f/f	61.5036	90.313	88.383	80.947	76.5657		79.5425	10.2994
	Villin-Cre;Tsc1f/f	127.09	119.006	94.0191	120.137	114.876		115.026	11.2144		0.000810916
5 m	Tsc1f/f	85.4179	62.6905	53.6863	71.2871	88.1142		72.2392	13.13
	Villin-Cre;Tsc1f/f	77.7712	76.5337	80.0588	75.8593	81.6679		78.3782	2.17998		0.191628
7 m	Tsc1f/f	87.2929	58.4283	79.9717	71.0075	64.98		72.3361	10.3083
	Villin-Cre;Tsc1f/f	52.5458	35.923	46.7443	38.431	40.6143		42.8517	6.028		0.000568854
	Supplement Fig 3b	No. of crypts
								Mean	Std.Error of Mean	t-test	P value
2 m	Tsc1f/f	13	14.4	12.6	15.4	11.6		13.4	1.34462
	Villin-Cre;Tsc1f/f	16.4	17.2	15	18.2	18		16.96	1.16893		0.00198534
5 m	Tsc1f/f	15.5	14	14.5	13.1	15		14.42	0.82801
	Villin-Cre;Tsc1f/f	14.3333	13.7143	14.5	12.57	15.51		14.1255	0.968396		0.32811
7 m	Tsc1f/f	14.2	15.2	12.8	16.21	13.81		14.444	1.17086
	Villin-Cre;Tsc1f/f	11	10.8	11.6	12.5	9.6		11.1	0.954987		0.00110376
	Supplement Fig 3c	Glucose absorbtion(mmol/l)
								Mean	Std.Error of Mean	t-test	P value
2 m	Tsc1f/f	12.8	13.2	14.1	13.1	14.3		13.5	0.589915
	Villin-Cre;Tsc1f/f	13.4	13.3	12.8	12.8	13		13.06	0.2498
7 m	Tsc1f/f	13.1	12.8	14.2	13.8	14.6		13.7	0.669328
	Villin-Cre;Tsc1f/f	4	5.8	6.9	7.5	8.9		6.62	1.64851		2.26651e-05
	Supplement Fig 3c	Tyr absorbtion(ng/ml)
								Mean	Std.Error of Mean	t-test	P value
2 m	Tsc1f/f	1009.27	1009.45	1130.93	1049.89	1143.24		1068.56	58.0099
	Villin-Cre;Tsc1f/f	1221.89	1044.39	1079.48	934.111	1055.84		1067.14	92.1329
7 m	Tsc1f/f	1025.62	1118.2	1070.01	1080.71	1091.52		1077.21	30.3666
	Villin-Cre;Tsc1f/f	395.577	506.552	421.862	527.081	532.352		476.685	56.7707		3.5177e-08

[truncated: 7 more sheets: Supplement Fig 4, Supplement Fig 5, Supplement Fig 6, Supplement Fig 7, Supplement Fig 8, Supplement Fig 9, Supplement Fig 10]
